# Supplementary material for: Meat–Egg–Dairy Consumption and Frailty among Chinese Older Adults: Exploring Rural/Urban and Gender Differences
Source: Nutrients. 2024 Apr 28;16(9):1334. doi: 10.3390/nu16091334 (PMC11085892; doi:10.3390/nu16091334)
Supplement: Supplementary file 1 [file nutrients-16-01334-s001.zip]

Archive with 1 entries (1 files):
- nutrients-2975361-supplementary.pdf
